# Supplementary material for: Harnessing Metabolic Regulation to Increase Hfq-Dependent Antibiotic Susceptibility in Pseudomonas aeruginosa
Source: Front Microbiol. 2018 Nov 9;9:2709. doi: 10.3389/fmicb.2018.02709 (PMC6237836; doi:10.3389/fmicb.2018.02709)
Supplement: Supplementary file 1 [file Table_1.XLSX]

## Sheet: Table S2
Supplementary Table S2.Transcripts with increased abundance in PA14Δhfq versus PA14
PA14_ida, b	Gene	Descriptiona	foldChange	padj	Gene homologs in PAO1b	Gene PAO1	c-di-GMP dep.c
Carbon and amino acid metabolism
PA14_01910	pcaG	protocatechuate 3,4-dioxygenase subunit alpha	6.14774	3.62791e-13	PA0154	pcaG
PA14_01810		oxidoreductase	4.15225	2.31143e-17	PA0147
PA14_02760		CoA transferase, subunit A	15.6503	2.12875e-44	PA0226		X
PA14_02770	pcaJ	CoA transferase subunit B	5.57411	1.53561e-17	PA0227		X
PA14_06190	psfA	glutathione S-transferase	4.18295	1.08325e-21	PA0473
PA14_10230	adh	2,3-butanediol dehydrogenase	40.3978	1.20703e-121	PA4153		X
PA14_10240	acoC	branched-chain alpha-keto acid dehydrogenase subunit E2	43.3117	1.83151e-123	PA4152		X
PA14_10250	acoB	acetoin catabolism protein AcoB	96.3198	1.91251e-161	PA4151	acoB	X
PA14_10260	acoA	dehydrogenase E1 component	100.57	9.0307e-165	PA4150		X
PA14_10270	acoX	hypothetical protein	214.395	3.04992e-157	PA4149		X
PA14_10280		short-chain dehydrogenase	316.186	4.10091e-164	PA4148		X
PA14_10630	hpcC	5-carboxy-2-hydroxymuconate semialdehyde dehydrogenase	4.43505	3.16795e-20	PA4123	hpcC
PA14_10640		hypothetical protein	14.3152	4.917e-39	PA4122
PA14_10990	hpaC	4-hydroxyphenylacetate 3-monooxygenase small subunit	5.26833	3.52864e-07	PA4092	hpaC
PA14_14730	iscS	cysteine desulfurase	6.03219	7.04897e-38	PA3814	iscS	X
PA14_17960	glpK	glycerol kinase	6.0041	1.66617e-36	PA3582	glpK	X
PA14_18120	mmsA	methylmalonate-semialdehyde dehydrogenase	37.0108	8.48227e-124	PA3570	mmsA	X
PA14_18140	mmsB	3-hydroxyisobutyrate dehydrogenase	29.4378	6.73248e-109	PA3569	mmsB	X
PA14_18150	acsL	acetyl-CoA synthetase	114.782	1.90716e-186	PA3568		X
PA14_18830		adenylosuccinate lyase	5.85333	5.19647e-18	PA3517
PA14_18850		adenylosuccinate lyase	5.8325	3.12159e-22	PA3516
PA14_20560	amiE	acylamide amidohydrolase	27.4993	1.13146e-100	PA3366	amiE
PA14_20570		chaperone	5.65106	7.92104e-25	PA3365	amiB
PA14_23750	leuC	isopropylmalate isomerase large subunit	8.11633	1.9706e-47	PA3121	leuC
PA14_28180		hypothetical protein	5.60978	4.5375e-30	PA2776	pauB3
PA14_31820	hisC	aminotransferase	4.52016	1.43907e-16	PA2531		X
PA14_32985	gcvH2	glycine cleavage system protein H	4.67938	7.02254e-27	PA2446	gcvH2	X
PA14_33000	gcvP2	glycine dehydrogenase	5.9548	1.35002e-37	PA2445	gcvP2
PA14_35520	bkdA2	2-oxoisovalerate dehydrogenase subunit beta	4.75278	1.58843e-29	PA2248	bkdA2	X
PA14_35530	bkdA1	2-oxoisovalerate dehydrogenase subunit alpha	12.2807	1.58843e-29	PA2247	bkdA1	X
PA14_36370		carboxylate-amine ligase	4.61343	2.06623e-18	PA2181
PA14_36570	glgA	glycogen synthase	4.68517	5.77017e-26	PA2165		X
PA14_36580		glycosyl hydrolase	4.28878	5.92977e-23	PA2164		X
PA14_39590	metE	5- methyltetrahydropteroyltriglutamate/homocysteine S-methyltransferase	5.34572	1.67204e-27	PA1927	metE
PA14_41470	acnB	bifunctional aconitate hydratase 2/2-methylisocitrate dehydratase	4.27656	8.83787e-25	PA1787	acnB	X
PA14_43780		oxidoreductase	4.05164	2.96526e-11	PA1602
PA14_43790		aldehyde dehydrogenase	4.85714	8.11878e-20	PA1601		X
PA14_44050	sdhD	succinate dehydrogenase (D subunit)	4.35553	1.36749e-17	PA1582	sdhD
PA14_53940	prpB	2-methylisocitrate lyase	4.60557	5.56194e-27	PA0796	prpB	X
PA14_64520		putative bacterioferritin	16.048	8.96262e-82	PA4880		X
PA14_64850		ornithine cyclodeaminase	4.50484	2.97068e-24	PA4908		X
PA14_67320	hutH	histidine ammonia-lyase	4.26092	1.19337e-15	PA5098	hutH	X
PA14_44060	sdhC	succinate dehydrogenase, cytochrome b556 subunit	4.43334	4.34104e-21	PA1581	sdhC
PA14_69990	dadX	alanine racemase	9.41829	7.32902e-52	PA5302	dadX
PA14_70640	rubA1	rubredoxin 1	10.8435	2.9231e-46	PA5351	rubA1
PA14_70670	glcF	glycolate oxidase iron-sulfur subunit	5.29036	1.15196e-15	PA5353	glcF	X
PA14_70680	glcE	glycolate oxidase FAD binding subunit	5.97197	1.95853e-14	PA5354	glcE	X
PA14_70690	glcD	glycolate oxidase subunit GlcD	5.76842	2.55276e-21	PA5355	glcD	X
PA14_71460	glyA1	serine hydroxymethyltransferase	5.09264	3.13739e-11	PA5415	glyA1
PA14_71470	soxB	sarcosine oxidase beta subunit	5.27756	3.39367e-12	PA5416	soxB
Fatty acid metabolism and cell wall
PA14_25670	acpP	acyl carrier protein	4.25837	8.94324e-15	PA2966	acpP
PA14_28310		enoyl-CoA hydratase	4.77344	1.14154e-14	PA2767		X
PA14_64990		putative cholinesterase	4.29232	2.74874e-16	PA4921	choE
Regulators
PA14_01840		RNA polymerase ECF-subfamily sigma-70 factor	4.43069	9.13354e-19	PA0149		X
PA14_01930	pcaR	transcriptional regulator PcaR	5.42423	2.50377e-16	PA0155	pcaR
PA14_07970		putative supressor of type III secretion system	8.92735	2.87092e-28	PA0612	ptrB
PA14_07980		hypothetical protein	5.16348	2.39329e-26	PA0613
PA14_10290	acoR	transcriptional regulator AcoR	13.1557	6.05005e-71	PA4147	acoR	X
PA14_10940		AraC family transcriptional regulator	4.51636	5.35589e-24	PA4094
PA14_14710		Rrf2 family protein	5.30303	3.45853e-33	PA3815	iscR	X
PA14_17480	rpoS	RNA polymerase sigma factor RpoS	6.51806	6.69451e-41	PA3622	rpoS
PA14_18200		LysR family transcriptional regulator	4.30478	3.55758e-19	PA3565
PA14_27230		MarR family transcriptional regulator	30.9899	1.27141e-107	PA2849	ohrR
PA14_32060	xylS	transcriptional regulator XylS	14.7784	2.56918e-44	PA2519	xylS
PA14_33260	pvdS	extracytoplasmic-function sigma-70 factor	8.236	2.54036e-47	PA2426	pvdS
PA14_36880		ompetence-damaged protein	4.44824	4.32624e-13	PA2141		X
PA14_38250		putative transcriptional regulator	6.37331	9.40869e-30	PA2032
PA14_38930	glpR	transcriptional regulator	6.67811	3.63801e-17	PA1978	erbR
PA14_39800		ECF subfamily RNA polymerase sigma-70 factor	5.19305	2.81223e-29	PA1912	femI	X
PA14_39810		transmembrane sensor	4.00884	1.73464e-11	PA1911	femR	X
PA14_39980	qscR	transcriptional regulator	48.6839	2.21307e-73	PA1898	qscR
PA14_53920		putative transcriptional regulator	5.5104	3.97455e-28	PA0797		X
PA14_55730		AraC family transcriptional regulator	4.54542	2.93949e-20	PA4288
PA14_71070		AraC family transcriptional regulator	16.2886	3.36217e-78	PA5380	gbdR
Transporters, porins, efflux pumps and secretion
PA14_09970	fpvB	type I ferripyoverdine receptor, FpvB	9.95792	3.93918e-55	PA4168	fpvB
PA14_00560	exoT	exoenzyme T	15.4034	5.74846e-78	PA0044	exoT	X
PA14_01020		putative type VI secretion system protein	5.33296	1.46134e-31	PA0084	tssC1	X
PA14_01060		putative type VI secretion system protein	6.72694	1.20916e-20	PA0087	tssE1
PA14_01070		putative type VI secretion system protein	5.60848	7.07936e-24	PA0088	tssF1	X
PA14_05790		putative transporter	886.302	1.61196e-274	PA0443
PA14_10110		putative transporter	119.559	1.36406e-179	NA
PA14_10300		putative efflux protein	12.0653	3.71399e-39	NA
PA14_10440		probable porin	10.8041	2.88064e-36	PA4137
PA14_13990		probable amino acid ABC transporter	4.16865	2.06934e-23	PA3865
PA14_14330		putative Pseudomonas chaperone for ExoS	38.5776	1.11358e-80	PA3842	spcS	X
PA14_15200		putative transporter	5.75645	1.2381e-12	PA3779
PA14_16410		probable major facilitator superfamily (MFS) transporter	81.1111	1.07586e-157	PA3709
PA14_22340		hypothetical protein	17.8301	2.58202e-69	PA3235		X
PA14_22350	actP	acetate permease	38.1593	1.72164e-125	PA3234		X
PA14_24790	opdQ	outer membrane porin	65.998	7.75248e-153	PA3038	opdQ
PA14_26050		putative transporter	16.7284	5.80338e-74	PA2938		X
PA14_28400	oprQ	outer membrane OprD family porin	17.1522	1.02394e-83	PA2760	oprQ
PA14_29200		putative type VI secretion system protein	5.78914	1.15339e-20	PA2702	tse2
PA14_29390		putative type VI secretion system protein	4.06245	3.56207e-22	PA2685	vgrG4
PA14_33680	fpvA	ferripyoverdine receptor	9.71125	2.59525e-57	PA2398	fpvA
PA14_34050		putative type VI secretion system protein	8.78727	2.49762e-50	PA2366	hsiC3	X
PA14_34070		putative type VI secretion system protein	11.7359	5.91563e-60	PA2365	hsiB3	X
PA14_34800		putative amino acid transporter	9.7055	1.86376e-44	PA2306	ambA	X
PA14_36120		putative MFS transporter	5.54146	8.75739e-17	PA2210
PA14_36345	exoY	adenylate cyclase	5.4222	2.23414e-32	PA2191	exoY	X
PA14_36960		putative transporter	6.83645	8.75739e-17	PA2135
PA14_36980		hypothetical protein	9.68238	2.99886e-52	PA2134
PA14_39850		putative MFS transporter	4.61879	1.50187e-13	PA1908
PA14_42100		putaive membrane tranport protein	4.19004	3.04005e-12	PA1735		X
PA14_42290	pscH	type III export protein PscH	4.90701	5.16679e-16	PA1721	pscH
PA14_42300	pscG	type III export protein PscG	4.87733	9.79198e-21	PA1720	pscG	X
PA14_42310	pscF	type III export protein PscF	6.12354	1.97909e-19	PA1719	pscF
PA14_42320	pscE	type III export protein PscE	6.45193	8.26929e-25	PA1718	pscE
PA14_42340	pscD	type III export protein PscD	6.69163	1.21233e-33	PA1717	pscD
PA14_42350	pscC	Type III secretion outer membrane protein PscC precursor	8.94692	8.01577e-48	PA1716	pscC
PA14_42360	pscB	type III export apparatus protein	15.1986	6.81171e-65	PA1715	pscB	X
PA14_42380		hypothetical protein	16.9253	1.13466e-81	PA1714	exsD
PA14_42390	exsA	transcriptional regulator ExsA	4.13619	4.84462e-23	PA1713	exsA
PA14_42400	exsB	exoenzyme S synthesis protein B	12.6843	8.38179e-66	PA1712	exsB	X
PA14_42410		hypothetical protein	11.4988	4.28763e-63	PA1711	exsE	X
PA14_42430	exsC	exoenzyme S synthesis protein C	14.337	1.41549e-74	PA1710	exsC	X
PA14_42440	popD	translocator outer membrane protein PopD precursor	9.75899	1.0861e-57	PA1709	popD	X
PA14_42450	popB	translocator protein PopB	10.8588	1.22976e-62	PA1708	popB	X
PA14_42460	pcrH	regulatory protein PcrH	17.4596	2.51615e-82	PA1707	pcrH	X
PA14_42470	pcrV	type III secretion protein PcrV	26.0419	3.94623e-103	PA1706	pcrV	X
PA14_42480	pcrG	regulator in type III secretion	30.6567	9.71954e-100	PA1705	pcrG	X
PA14_42530	pcr2	type III secretion protein	6.30694	3.12984e-18	PA1700	pcr2
PA14_42540	pcr1	protein in type III secretion	6.49094	8.40852e-18	PA1699	pcr1
PA14_42570	pscN	type III secretion system ATPase	32.6252	1.54873e-74	PA1697		X
PA14_42610	pscQ	type III secretion system protein	18.7559	6.43122e-47	PA1694	pscQ
PA14_43160		putative transporter	13.7311	7.7465e-54	PA1651		X
PA14_43170		bile acid/Na+ symporter family transporter	12.1139	9.50751e-61	PA1650		X
PA14_44800		putative transporter	13.2507	4.07418e-47	PA1519
PA14_46110		sodium:solute symport protein	5.86753	3.9355e-18	PA1418		X
PA14_46640		putative siderophore receptor	8.94523	3.9355e-18	PA1365
PA14_46910		ABC transporter substrate-binding protein	5.86087	1.29125e-36	PA1342	aatJ	X
PA14_50770		putative transporter	22.3028	1.43776e-70	PA1051		X
PA14_51520	spcU	SpcU	9.07369	4.592e-39	NA
PA14_51530	exoU	ExoU	16.9785	7.01649e-85	NA
PA14_51880	oprD	outer membrane porin OprD precursor	4.97554	8.57266e-31	PA0958	oprD
PA14_54150	putP	sodium/proline symporter PutP	4.07113	1.77781e-21	PA0783	putP
PA14_58350		ABC transporter substrate-binding protein	4.46655	4.87167e-26	PA4496	dppA1
PA14_58390		ABC transporter substrate-binding protein	8.90396	3.53065e-53	PA4500	dppA3	X
PA14_58410		putative porin	20.6954	1.76083e-91	PA4501	opdD
PA14_58420		dipeptide ABC transporter substrate-binding protein	4.86857	5.41324e-29	PA4502	dppA4
PA14_58440		probable dipeptide ABC transporter permease	4.52214	3.77098e-25	PA4503	dppB
PA14_64710		putative extracellular heme-binding protein	10.5804	2.68199e-54	PA4897
PA14_64860	livF	ABC transporter ATP-binding protein	4.74413	6.05334e-27	PA4909		X
PA14_64870	braF	ABC transporter ATP-binding protein	8.6994	9.75591e-48	PA4910		X
PA14_64880	braE	branched chain amino acid ABC transporter permease	22.4453	2.1676e-84	PA4911		X
PA14_64890	braD	branched chain amino acid ABC transporter permease	24.6117	5.11481e-92	PA4912		X
PA14_64900		ABC transporter substrate-binding protein	14.5668	4.04604e-76	PA4913		X
PA14_67050		ABC transporter substrate-binding protein	5.72878	4.49049e-27	PA5076
PA14_67130		ABC transporter substrate-binding protein	5.25906	2.70909e-24	PA5082	dguC	X
PA14_68060		ABC transporter ATP-binding protein	8.99391	1.35028e-48	PA5152		X
PA14_68070		putaive periplasmic binding protein	18.3935	8.40877e-87	PA5153		X
PA14_68080		ABC transporter permease	11.2267	3.19674e-46	PA5154		X
PA14_68090		ABC transporter permease	5.84234	5.15485e-27	PA5155
PA14_68260		c4-dicarboxylate-binding protein	5.02597	1.085e-29	PA5167	dctP	X
PA14_68280		dicarboxylate transporter	8.78278	9.61694e-43	PA5168	dctQ	X
PA14_68290		C4-dicarboxylate transporter	8.30509	8.24735e-45	PA5169	dctM	X
PA14_69130	glpT	sn-glycerol-3-phosphate transporter	4.44902	7.93079e-22	PA5235	glpT
PA14_70160		omega amino acid--pyruvate transaminase	5.63231	4.59971e-32	PA5313	gabT2	X
PA14_70850	pstC	membrane protein component of ABC phosphate transporter	5.6694	1.67366e-26	PA5368	pstC
PA14_70860		putative transporter	10.6603	2.28619e-55	PA5369	pstS
PA14_73100		hypothetical protein	5.71269	3.50858e-23	PA5543
PA14_73110		putaive transporter	17.8927	6.6123e-81	PA5544
PA14_73120		putative transporter	15.4074	4.34678e-78	PA5544
Energy metabolism
PA14_01290	coxB	cytochrome c oxidase subunit II	28.2794	8.83518e-111	PA0105	coxB
PA14_01300	coxA	cytochrome c oxidase subunit I	64.1134	2.7973e-155	PA0106	coxA	X
PA14_01310	coxG	cytochrome C oxidase assembly protein	71.102	1.54357e-156	PA0107		X
PA14_01320	coIII	cytochrome c oxidase subunit III	28.7398	1.36538e-111	PA0108	coIII	X
PA14_01340		hypothetical protein	28.0571	1.90458e-106	PA0110		X
PA14_01350		hypothetical protein	19.6563	4.17564e-87	PA0111		X
PA14_01360		hypothetical protein	46.645	1.339e-130	PA0112		X
PA14_01380		protoheme IX farnesyltransferase	51.962	1.09867e-139	PA0113		X
PA14_01390		hypothetical protein	9.37237	1.39022e-53	PA0114	senC	X
PA14_18060		putative cytochrome	5.44878	3.78756e-08	PA3575
PA14_24860	snr1	cytochrome c Snr1	6.3543	7.70773e-38	PA3032	snr1	X
PA14_29050		molybdopterin oxidoreductase	4.34737	8.80749e-17	PA2714
PA14_49250	napA	nitrate reductase catalytic subunit	4.34329	6.44425e-26	PA1174	napA	X
PA14_49260	napB	cytochrome c-type protein NapB precursor	6.93539	3.21867e-20	PA1173	napB
PA14_49270	napc	cytochrome c-type protein NapC	13.6325	2.53071e-67	PA1172	napC	X
PA14_52380		cytochrome b561	7.48976	5.39868e-40	PA0918
PA14_57560		cytochrome b	6.10249	6.3209e-34	PA4430
PA14_63605	fdnG	formate dehydrogenase-O, major subunit	6.30818	4.62169e-39	PA4812	fdnG
Virulence and other functions
PA14_05690	codA	cytosine deaminase	21.5374	7.98745e-76	PA0437	codA
PA14_05700	codB	cytosine permease	68.3428	2.30476e-110	PA0438	codB
PA14_05740	pydA	dihydropyrimidine dehydrogenase	2753.19	0	PA0439
PA14_05750		oxidoreductase	1742.6	0	PA0440
PA14_05770	dhT	phenylhydantoinase	926.923	0	PA0441	dht	X
PA14_05810	amaB	allantoate amidohydrolase	225.689	8.83214e-220	PA0444
PA14_06500	bioB	biotin synthase	5.26744	1.69691e-31	PA0500	bioB
PA14_09490	phzM	phenazine-specific methyltransferase	9.83298	1.09032e-57	PA4209	phzM
PA14_09980	dkgB	2,5-diketo-D-gluconate reductase B	4.89798	2.05747e-14	PA4167
PA14_14740		scaffold protein	5.2356	1.64174e-32	PA3813	iscU	X
PA14_14750		iron-binding protein	4.42283	5.82422e-27	PA3812	iscA	X
PA14_14770	hscB	co-chaperone HscB	4.19946	2.15992e-25	PA3811	hscB	X
PA14_20140	fpr	ferredoxin--NADP+ reductase	11.8504	9.70667e-64	PA3397	fprA
PA14_23680	ibpA	heat-shock protein IbpA	16.29	1.00317e-70	PA3126	ibpA	X
PA14_23770		putative biotin synthesis protein	6.32236	5.98526e-29	PA3119
PA14_24650	rmf	ribosome modulation factor	9.71304	2.34994e-58	PA3049	rmf
PA14_27100	lipA	lactonizing lipase	4.94266	4.43934e-15	PA2862	lipA	X
PA14_27220	ohr	organic hydroperoxide resistance protein	100.149	5.67295e-175	PA2850	ohr
PA14_27480	htpX	heat shock protein HtpX	5.3611	9.9898e-32	PA2830	htpX
PA14_28580		hypothetical protein	6.40728	2.93949e-20	NA
PA14_28590		methionine aminopeptidase	5.57993	6.1834e-25	PA2748
PA14_28970		hypothetical protein	12.9513	6.56481e-56	NA
PA14_28980		Fe2+-dicitrate sensor	10.2824	2.50614e-40	NA
PA14_29320		NADH dehydrogenase, FAD-containing subunit	74.4994	1.81901e-162	PA2691		X
PA14_33590		hypothetical protein	4.3623	8.93365e-24	PA2404	fpvH	X
PA14_33690	pvdE	pyoverdine biosynthesis protein PvdE	6.27918	3.07797e-36	PA2397	pvdE
PA14_33700	pvdF	pyoverdine synthetase F	6.27918	2.24202e-09	PA2396	pvdF	X
PA14_36290		hypothetical protein	3.99778	6.94382e-21	PA2197
PA14_36810	katE	hydroperoxidase II	16.0926	8.10151e-60	PA2147	katE
PA14_36820		hypothetical protein	6.73623	1.34747e-40	PA2146		X
PA14_36910	ligD	ATP-dependent DNA ligase	4.33177	4.40993e-19	PA2138	ligD	X
PA14_44560		flavin-containing monooxygenase	5.41871	5.66066e-20	PA1538
PA14_45100		putative mucoidy inhibitor gene A	10.3893	5.40815e-45	PA1494	muiA
PA14_49410		cold-shock protein	4.23654	4.5558e-17	PA1159
PA14_49460	nrdA	ribonucleotide-diphosphate reductase subunit alpha	4.582	1.69678e-27	PA1156	nrdA
PA14_52480		putative autolysis protein	8.75177	3.23602e-41	PA0911	alpE
PA14_52490		putative autolysis protein	13.1774	1.14508e-54	PA0910	alpD	X
PA14_52510		putative autolysis protein	6.28645	9.73792e-20	PA0908	alpB
PA14_53820		putative β-lactamase expression regulator	6.53393	4.2861e-39	PA0807	ampDh3	X
PA14_54620		aldehyde dehydrogenase	4.07893	1.22735e-23	PA0747		X
PA14_54630		acyl-CoA dehydrogenase	4.37512	5.10127e-26	PA0746		X
PA14_56780	sodB	superoxide dismutase	8.48635	4.26291e-50	PA4366	sodB
PA14_64840		short-chain dehydrogenase	4.23757	4.44997e-19	PA4907		X
PA14_65740	thiC	thiamine biosynthesis protein ThiC	16.2636	1.02122e-80	PA4973	thiC
PA14_66770	hslV	ATP-dependent protease peptidase subunit	4.57296	2.47486e-15	PA5053	hslV
PA14_70600	hupA	HU family DNA-binding protein	41.9753	1.4011e-131	PA5348		X
PA14_72870		aminotransferase	4.00383	1.63702e-18	PA5523		X
Hypothetical proteins, unknown function
PA14_00130		hypothetical protein	5.21162	6.72607e-09	PA0012
PA14_02970		hypothetical protein	4.97265	1.0992e-08	PA0239
PA14_01170		hypothetical protein	5.15342	3.02083e-20	PA0096
PA14_01180		hypothetical protein	4.69539	5.35292e-21	PA0097
PA14_01540		hypothetical protein	5.59196	1.95886e-22	PA0126
PA14_03560		hypothetical protein	23.8421	2.5118e-58	PA0274		X
PA14_07330		hypothetical protein	4.02415	5.40912e-19	PA0563
PA14_07370		hypothetical protein	5.02177	4.58223e-29	PA0567		X
PA14_13130		hypothetical protein	5.19745	2.94154e-31	PA3923		X
PA14_14540		hypothetical protein	21.2602	1.436e-30	NA
PA14_14550		hypothetical protein	11.2084	3.78437e-44	NA
PA14_18810		hypothetical protein	8.80722	3.47145e-29	PA3519
PA14_18870		hypothetical protein	4.41113	8.39196e-24	PA3496
PA14_19170		hypothetical protein	5.23189	5.1807e-17	PA3472
PA14_19680		hypothetical protein	10.7732	5.62512e-47	PA3432		X
PA14_19690		hypothetical protein	5.58361	4.41996e-31	PA3431		X
PA14_20460		hypothetical protein	5.84746	2.65149e-32	PA3371		X
PA14_20470		hypothetical protein	5.91959	2.01779e-33	NA
PA14_24990		hypothetical protein	4.01978	9.21233e-20	PA3021
PA14_26060		hypothetical protein	4.56699	8.34632e-27	PA2937		X
PA14_28600		hypothetical protein	4.11493	1.20667e-23	PA2747		X
PA14_30410		hypothetical protein	12.3453	1.82159e-68	PA2604
PA14_36170		hypothetical protein	6.26672	8.21359e-11	PA2207
PA14_36375		hypothetical protein	4.50045	4.34235e-20	PA2180		X
PA14_36410		hypothetical protein	4.28379	2.09044e-18	PA2178
PA14_36490		hypothetical protein	6.22121	1.63737e-33	PA2173		X
PA14_36500		hypothetical protein	9.78357	4.45094e-47	PA2172		X
PA14_36520		hypothetical protein	17.0624	2.85017e-80	PA2171		X
PA14_36530		hypothetical protein	6.43945	1.39942e-37	PA2169
PA14_36560		hypothetical protein	18.9473	2.08305e-87	PA2166		X
PA14_36650		hypothetical protein	4.92785	3.42947e-29	PA2159		X
PA14_36740		hypothetical protein	4.52052	1.21603e-24	PA2151		X
PA14_38610		hypothetical protein	25.6524	7.0464e-102	PA2002
PA14_39440		hypothetical protein	8.52534	7.55281e-44	PA1941
PA14_39830		hypothetical protein	4.2668	4.77641e-15	PA1909
PA14_39990		hypothetical protein	734.284	4.44968e-265	PA1897
PA14_40010		hypothetical protein	304.364	3.18532e-225	PA1896
PA14_40020		hypothetical protein	142.209	2.61885e-193	PA1895
PA14_40030		hypothetical protein	104.48	1.12955e-174	PA1894
PA14_40040		hypothetical protein	63.6116	9.83647e-148	PA1893
PA14_40050		hypothetical protein	50.974	4.33058e-125	PA1892
PA14_40060		hypothetical protein	51.7724	6.42799e-44	PA1891
PA14_40560		hypothetical protein	4.87133	2.18469e-28	PA1852		X
PA14_40750		hypothetical protein	4.10899	2.02488e-24	NA
PA14_41750		hypothetical protein	9.31428	1.50574e-41	PA1764
PA14_41760		hypothetical protein	5.86438	3.39067e-32	PA1763		X
PA14_41790		hypothetical protein	13.5882	6.94403e-72	PA1761		X
PA14_44170		hypothetical protein	4.61824	8.19128e-26	PA1571
PA14_44510		hypothetical protein	6.16602	2.15174e-26	PA1542
PA14_46280		hypothetical protein	10.5525	1.30275e-57	PA1404
PA14_46770		hypothetical protein	7.96256	2.65516e-38	PA1354
PA14_46780		hypothetical protein	6.16386	8.60511e-31	PA1353
PA14_47010		hypothetical protein	4.60695	5.9808e-24	PA1333
PA14_49050		hypothetical protein	56.3479	8.07758e-147	PA1190		X
PA14_49480		hypothetical protein	6.17037	1.09652e-05	NA
PA14_49650		hypothetical protein	4.09946	4.04448e-19	PA1140		X
PA14_50940		hypothetical protein	4.14373	1.62685e-21	PA1035		X
PA14_51590		hypothetical protein	4.95719	7.51085e-08	NA
PA14_53390		hypothetical protein	11.4392	3.08035e-47	PA0841
PA14_53620		hypothetical protein	28.6062	1.86039e-30	PA0826		X
PA14_53840		hypothetical protein	4.78179	3.34202e-15	PA0805		X
PA14_54870		hypothetical protein	11.3526	1.03269e-62	NA
PA14_56090		hypothetical protein	4.0095	1.19117e-16	PA4317
PA14_59550		hypothetical protein	6.68353	7.7701e-08	NA
PA14_60480		hypothetical protein	13.1501	1.38521e-71	PA4570
PA14_60630		hypothetical protein	4.13563	4.69606e-20	PA4582
PA14_61270		hypothetical protein	5.39602	1.29876e-27	PA4630		X
PA14_65920		hypothetical protein	21.7859	2.89458e-66	PA4985
PA14_71900		hypothetical protein	11.4149	5.4555e-66	PA5446
PA14_72060		hypothetical protein	35.9292	1.61985e-111	PA5460		X
PA14_72360		hypothetical protein	5.57707	2.30844e-34	PA5481		X
PA14_72660		hypothetical protein	4.1551	2.51791e-13	PA5507
PA14_72930		hypothetical protein	9.22311	8.6145e-53	PA5528
a Gene numbers and functions are taken from the Pseudomonas genome database (Winsor et al., 2016)
b Operons in PA14, which are boxed, and gene homologs in PAO1 were taken from Wurtzel et al., 2012
c c-di-GMP regulated genes were taken from Lin Chua et al., 2017
