# Supplementary material for: Harnessing Metabolic Regulation to Increase Hfq-Dependent Antibiotic Susceptibility in Pseudomonas aeruginosa
Source: Front Microbiol. 2018 Nov 9;9:2709. doi: 10.3389/fmicb.2018.02709 (PMC6237836; doi:10.3389/fmicb.2018.02709)
Supplement: Supplementary file 2 [file Table_2.XLSX]

## Sheet: Table S3
Supplementary Table S3.Transcripts with decreased abundance in PA14Δhfq versus PA14
PA14_ida,b	Gene	Descriptiona	foldChange	padj	Gene homologs in PAO1a,b	Gene PAO1	c-di-GMP dep.c
Carbon and amino acid metabolism
PA14_02730		dihydrodipicolinate synthetase	-5.13309	2.38152e-09	PA0223
PA14_06960		hypothetical protein	-15.0637	6.37585e-68	PA0534	pauB1
PA14_06970		Cro/CI family transcriptional regulator	-8.30051	9.27392e-30	PA0535		X
PA14_09210	pchA	salicylate biosynthesis isochorismate synthase	-6.67224	1.24901e-43	PA4231	pchA
PA14_09220	pchB	isochorismate-pyruvate lyase	-4.84364	3.60403e-30	PA4230	pchB
PA14_09240	pchD	pyochelin biosynthesis protein PchD	-4.45987	0.00023447	PA4228	pchD
PA14_10550	cysI	sulfite reductase	-19.4599	1.96349e-93	PA4130
PA14_10560		hypothetical protein	-26.8324	3.63687e-105	PA4129
PA14_19590	ssuF	molybdopterin-binding protein	-8.08095	1.78982e-10	PA3441		X
PA14_34870	chiC	chitinase	-18.3121	9.05246e-91	PA2300	chiC	X
PA14_38510	hmgA	homogentisate 1,2-dioxygenase	-19.9683	3.64288e-91	PA2009	hmgA	X
PA14_38530	fahA	fumarylacetoacetase	-21.539	1.67364e-95	PA2008	fahA	X
PA14_38550	maiA	maleylacetoacetate isomerase	-27.7591	4.0503e-29	PA2007	maiA	X
PA14_48570		2-isopropylmalate synthase	-12.1877	2.65731e-48	PA1217
PA14_48590		hypothetical protein	-10.122	9.56403e-41	PA1216
PA14_48600		AMP-binding protein	-15.9931	2.21933e-47	PA1215
PA14_48610		asparagine synthase	-13.7796	5.89452e-34	PA1214		X
PA14_48620		clavaminic acid synthetase	-8.95716	8.07299e-22	PA1213
PA14_53010	phhC	aromatic amino acid aminotransferase	-5.81841	3.35198e-37	PA0870	phhC	X
PA14_53450		hypothetical protein	-4.66552	0.000632286	NA
PA14_53470	ackA	acetate kinase	-5.49986	3.96553e-34	PA0836	ackA
PA14_53480	pta	phosphate acetyltransferase	-4.54622	1.27968e-06	PA0835	pta
PA14_54000	prpD	2-methylcitrate dehydratase	-4.95481	2.62182e-31	PA0792	prpD	X
PA14_66440	metY	O-acetylhomoserine aminocarboxypropyltransferase	-6.92006	9.80591e-05	PA5025	metY
PA14_68300	arcD	arginine/ornithine antiporter	-5.15874	1.02557e-33	PA5170	arcD	X
PA14_71630	adhA	alcohol dehydrogenase	-26.7971	9.27845e-67	PA5427	adhA	X
Fatty acid metabolism and cell wall
PA14_05840	gcdH	glutaryl-CoA dehydrogenase	-10.5839	2.73062e-09	PA0447	gcdH
PA14_12450		acyl-CoA dehydrogenase	-5.29896	1.35001e-32	PA3972
PA14_12470		hypothetical protein	-5.42123	1.15196e-13	PA3971
PA14_20890	rfaD	ADP-L-glycero-D-manno-heptose-6-epimerase	-237.914	6.58605e-202	PA3337	rfaD	X
PA14_23410	orfJ	glycosyl transferase family protein	-5.6722	1.08196e-13	NA
PA14_23450	orfM	NAD dependent epimerase/dehydratase	-6.69302	1.27722e-13	PA3146	wbpK
PA14_23460	orfN	group 4 glycosyl transferase	-6.23004	1.22056e-18	PA3145	wbpL
PA14_25660	fabG	3-ketoacyl-ACP reductase	-4.46727	5.0217e-27	NA
PA14_26690		enoyl-CoA hydratase/isomerase	-4.98234	1.03473e-11	PA2890	atuE
PA14_31530		acyl-CoA thiolase	-4.77633	2.97823e-30	PA2553		X
PA14_31540	acdA	acyl-CoA dehydrogenase	-4.53928	2.70142e-28	PA2552		X
PA14_31580		acyl-CoA dehydrogenase	-7.28913	4.12333e-10	PA2550		X
PA14_56570		acyltransferase	-26.7576	1.4305e-41	PA4351	olsA	X
PA14_66350		acyl-CoA dehydrogenase	-7.07533	8.42946e-11	PA5020		X
Regulators
PA14_06860		hypothetical protein	-31.7265	7.07274e-09	PA0526
PA14_06870	dnr	transcriptional regulator Dnr	-5.23291	0.0496112	PA0527	dnr
PA14_10530		GntR family transcriptional regulator	-11.2684	1.35447e-19	PA4132
PA14_10540		iron-sulfur cluster-binding protein	-11.0798	1.9566e-59	PA4131
PA14_11120	rcsB	response regulator	-5.5005	1.78236e-23	PA4080
PA14_16280		putative transcriptional regulator	-10.9755	7.22267e-05	PA3721	nalC
PA14_16290		hypothetical protein	-5.69152	2.66252e-25	PA3720
PA14_16300		putative antirepressor for MexR	-8.333	4.21762e-22	PA3719	armR
PA14_16790		TetR family transcriptional regulator	-6.03713	5.5045e-30	PA3678	mexL	X
PA14_19380		putative transcriptional regulator	-9.73747	1.5194e-52	PA3458
PA14_25180	psrA	transcriptional regulator PsrA	-4.24358	0.0421391	PA3006	psrA	X
PA14_34660	gntR	transcriptional regulator GntR	-9.59324	3.3289e-42	PA2320	gntR
PA14_34880		GntR family transcriptional regulator	-5.13783	9.21644e-21	PA2299		X
PA14_37070		putative cupA gene regulator A	-23.5986	2.05621e-21	PA2127	cgrA
PA14_37080		putative cupA gene regulator C	-7.77609	1.62896e-23	PA2126	cgrC
PA14_38500		IclR family transcriptional regulator	-23.2847	1.17249e-34	PA2010		X
PA14_38570		putative transcriptional regulator	-5.08595	7.1109e-11	PA2005	hbcR
PA14_48810		NAD-dependent deacetylase	-8.35814	1.42435e-42	PA1197
PA14_48830		putative transcriptional regulator	-22.3893	3.58161e-87	PA1196	ddaR	X
PA14_59780	rcsC	kinase sensor protein	-5.4887	4.40501e-33	NA
PA14_59790	pvrR	two component response regulator	-10.4923	1.09098e-05	NA
PA14_64930		putative nudix-related transcriptional regulator	-4.94891	3.24567e-29	PA4916	nrtR
PA14_67680	ntrC	two-component response regulator NtrC	-5.85046	1.35294e-32	PA5125	ntrC
Transporters, porins, efflux pumps and secretion
PA14_09270	pchE	dihydroaeruginoic acid synthetase	-10.3544	1.9965e-63	PA4226	pchE
PA14_09280	pchF	pyochelin synthetase	-13.9345	8.22119e-46	PA4225	pchF
PA14_09290	pchG	pyochelin biosynthetic protein PchG	-11.1353	7.47141e-34	PA4224	pchG
PA14_09300		ABC transporter ATP-binding protein	-10.6261	7.19682e-63	PA4223
PA14_09320		ABC transporter ATP-binding protein	-10.3444	3.67241e-38	PA4221	fptA
PA14_09380		transporter	-4.08913	3.17111e-24	PA4218	ampP
PA14_09500	opmD	outer membrane protein	-10.1749	9.30626e-43	PA4208	opmD	X
PA14_11270	oprG	outer membrane protein OprG precursor	-26.029	9.32156e-110	PA4067	oprG	X
PA14_13170		metal transporting P-type ATPase	-5.1371	8.20067e-26	PA3920
PA14_14360		sodium:sulfate symporter	-7.27067	3.54268e-40	PA3839
PA14_19580	ssuB	aliphatic sulfonates transport ATP-binding subunit	-8.6317	2.83837e-09	PA3442
PA14_20030	hasD	transport protein HasD	-4.79639	1.04306e-20	PA3406	hasD	X
PA14_20040	hasE	metalloprotease secretion protein	-5.04767	8.76582e-27	PA3405	hasE	X
PA14_20050		outer membrane protein	-6.76202	4.14475e-24	PA3404		X
PA14_22980		sugar ABC transporter substrate-binding protein	-22.7524	3.21e-98	PA3190		X
PA14_22990		ABC sugar transporter permease	-14.9984	5.18499e-39	PA3189		X
PA14_23000		ABC sugar transporter permease	-21.2648	1.48366e-26	PA3188		X
PA14_23010	gltK	ABC transporter ATP-binding protein	-52.7648	1.81053e-122	PA3187		X
PA14_23030	oprB	glucose/carbohydrate outer membrane porin OprB precursor	-20.2762	8.09206e-77	PA3186	oprB	X
PA14_34490		hypothetical protein	-16.6953	1.8626e-59	PA2330
PA14_34500		ABC transporter ATP-binding protein	-11.8402	5.53011e-19	PA2329
PA14_34510		hypothetical protein	-15.2226	2.13964e-33	PA2328
PA14_34520		ABC transporter permease	-9.04589	5.54508e-22	PA2327
PA14_38560	pcaK	MFS transporter	-19.3173	4.21597e-22	PA2006		X
PA14_42890	stp1	serine/threonine phosphoprotein phosphatase Stp1	-4.46249	4.79023e-14	PA1670	stp1
PA14_42940		lipoprotein	-7.60099	1.09804e-20	PA1666	lip2
PA14_42950		putative type VI secretion system protein	-9.87922	4.87971e-34	PA1665	fha2
PA14_42970		putative transcriptional regulator	-9.02606	1.00278e-28	PA1663	sfa2	X
PA14_42980		putative ClpA/B-type protease	-5.99072	4.39043e-28	PA1662	clpV2
PA14_42990		putative type VI secretion system protein	-8.91512	2.09711e-14	PA1661	hsiH2
PA14_43000		putative type VI secretion system protein	-8.366	1.28967e-33	PA1660	hsiG2
PA14_43020		putative type VI secretion system protein	-8.05326	3.95117e-10	PA1659	hsiF2
PA14_43030		putative type VI secretion system protein	-9.76022	6.52785e-27	PA1658	hsiC2
PA14_43040		putative type VI secretion system protein	-9.51219	4.46091e-44	PA1657	hsiB2	X
PA14_43050		putative type VI secretion system protein	-24.4933	4.93245e-99	PA1656	hsiA2	X
PA14_43070	hcp2	secreted protein Hcp	-16.6865	8.38475e-37	NA
PA14_45970		cation-transporting P-type ATPase	-29.8751	2.87864e-91	PA1429		X
PA14_48100	aprE	alkaline protease secretion protein AprE	-4.22483	5.45716e-15	PA1247	aprE	X
PA14_48115	aprD	alkaline protease secretion protein AprD	-4.05908	4.81282e-11	PA1246	aprD	X
PA14_49130	dctA	C4-dicarboxylate transporter DctA	-8.88334	3.34301e-07	PA1183	dctA
PA14_56670		hypothetical protein	-424.728	2.51971e-164	PA4357
PA14_56680	feoB	ferrous iron transport protein B	-119.075	9.80733e-50	PA4358	feoB
PA14_56690	feoA	ferrous iron transport protein A	-220.415	1.04827e-24	PA4359		X
PA14_69060		ABC transporter permease	-5.23485	6.96859e-16	PA5230
PA14_69070		ABC transporter ATP-binding protein/permease	-17.716	2.1676e-84	PA5231		X
PA14_69090		hypothetical protein	-27.237	9.36957e-27	PA5232		X
Energy metabolism
PA14_06750	nirS	nitrite reductase	-12.1176	1.11767e-28	PA0519	nirS	X
PA14_10490		hypothetical protein	-26.4488	1.57228e-54	PA4134
PA14_10500		cbb3-type cytochrome c oxidase subunit I	-17.9173	7.70039e-33	PA4133
PA14_13730	narL	transcriptional regulator NarL	-5.46184	2.36395e-30	PA3879	narL
PA14_13750	narK1	nitrite extrusion protein 1	-44.1648	8.11861e-68	PA3877	narK1
PA14_13770	narK2	nitrite extrusion protein 2	-12.6894	5.15164e-18	PA3876	narK2
PA14_13780	narG	respiratory nitrate reductase alpha subun	-4.28665	1.47588e-11	PA3875	narG
PA14_29940	nuoG	NADH dehydrogenase subunit G	-4.03337	2.19789e-23	PA2642	nuoG
PA14_44340		cbb3-type cytochrome c oxidase subunit I	-6.99507	2.07279e-17	PA1557	ccoN2
PA14_44350		cbb3-type cytochrome c oxidase subunit II	-35.907	1.09015e-87	PA1556	ccoO2
PA14_44360		cytochrome c oxidase, cbb3-type subunit III	-11.9338	9.89619e-57	PA1555	ccoP2
PA14_44470	hemN	coproporphyrinogen III oxidase	-89.0296	6.87765e-31	PA1546	hemN
PA14_47150	cyoE	protoheme IX farnesyltransferase	-6.76861	7.74759e-09	PA1321	cyoE
PA14_47160	cyoD	cytochrome o ubiquinol oxidase subunit IV	-10.7193	1.35949e-08	PA1320	cyoD	X
PA14_47180	cyoC	cytochrome o ubiquinol oxidase subunit III	-13.2827	2.52203e-20	PA1319	cyoC	X
PA14_47190	cyoB	cytochrome o ubiquinol oxidase subunit I	-12.132	3.94164e-51	PA1318	cyoB
PA14_47210	cyoA	cytochrome o ubiquinol oxidase subunit II	-16.5376	3.34995e-21	PA1317	cyoA	X
PA14_60490		cytochrome c	-4.82895	1.95632e-09	PA4571
PA14_60700	ccpR	cytochrome c551 peroxidase	-57.2348	1.91534e-28	PA4587	ccpR	X
Virulence and other functions
PA14_06000	clpA	ClpA/B protease ATP binding subunit	-8.46058	2.30942e-53	PA0459
PA14_08750	rplL	50S ribosomal protein L7/L12	-4.09326	1.54328e-07	PA4271	rplL	X
PA14_08780	rpoC	DNA-directed RNA polymerase subunit beta'	-5.12768	2.27028e-33	PA4269	rpoC	X
PA14_09400	phzS	hypothetical protein	-5.80837	6.95479e-38	PA4217	phzS
PA14_09440	phzE1	phenazine biosynthesis protein PhzE	-5.46034	8.21781e-11	PA4214	phzE1	X
PA14_09900	prpL	PvdS-regulated endoprotease, lysyl class	-4.27982	4.33716e-11	PA4175	piv	X
PA14_09950		oxidoreductase	-5.34593	2.64297e-30	PA4170
PA14_11130		short chain dehydrogenase	-4.39189	8.22585e-23	PA4079
PA14_13340		extracellular nuclease	-4.88864	2.65714e-17	PA3909	eddB
PA14_15530	trbK	entry/exclusion protein TrbK	-20.4673	2.85576e-10	NA
PA14_19100	rhlA	rhamnosyltransferase chain A	-7.11976	1.16359e-11	PA3479	rhlA	X
PA14_19110	rhlB	rhamnosyltransferase chain B	-4.81569	1.51798e-29	PA3478	rhlB	X
PA14_19730		oxidoreductase	-4.56131	0.00244159	PA3427		X
PA14_21640		short chain dehydrogenase	-6.63316	4.2116e-25	PA3277		X
PA14_27000		chemotaxis transducer	-6.41254	2.28588e-09	PA2867
PA14_29240		hydrolase	-7.11171	6.15482e-30	PA2698
PA14_30630	pqsH	FAD-dependent monooxygenase	-4.7269	0.000532681	PA2587	pqsH	X
PA14_31290	pa1L	PA-I galactophilic lectin	-6.25101	3.28068e-39	PA2570	lecA	X
PA14_31510		short-chain dehydrogenase	-4.94373	5.1208e-31	PA2554		X
PA14_34540		xenobiotic compound DszA family monooxygenase	-6.70064	3.61567e-25	PA2326
PA14_34840		non-ribosomal peptide synthetase	-4.53951	4.1201e-28	PA2302	ambE	X
PA14_39880	phzG2	pyridoxamine 5'-phosphate oxidase	-44.9311	2.04782e-96	PA1905	phzG2	X
PA14_39945	phzC2	phenazine biosynthesis protein PhzC	-10.6677	4.85066e-08	PA4212	phzC1
PA14_39960	phzB2	phenazine biosynthesis protein	-5.16258	1.6796e-13	PA1900	phzB2	X
PA14_39970	phzA2	phenazine biosynthesis protein	-4.16074	3.70717e-15	PA1899	phzA2	X
PA14_44300	aer	aerotaxis receptor Aer	-9.5232	3.03111e-58	PA1561	aer	X
PA14_46890		short-chain dehydrogenase	-4.16498	3.36873e-23	PA1344
PA14_48060	aprA	alkaline metalloproteinase	-23.5489	2.96179e-106	PA1249	aprA	X
PA14_48140		hypothetical protein	-10.0304	2.50026e-61	PA1245	aprX	X
PA14_49300		lipoxygenase	-5.05271	4.1004e-25	PA1169		X
PA14_49310		hypothetical protein	-14.7322	2.00153e-45	PA1168		X
PA14_50800	pdxH	pyridoxamine 5'-phosphate oxidase	-4.40962	0.000685295	PA1049	pdxH	X
PA14_53400		oxidoreductase	-5.99102	6.31682e-06	PA0840
PA14_56530		putative beta-lactamase	-4.26823	4.07581e-12	PA4347
PA14_58230		putative protease inhibitor related	-4.79478	6.68872e-20	PA4487	magF
PA14_60190	clpB	clpB protein	-5.37203	1.80831e-34	PA4542	clpB	X
PA14_66750	argS	arginyl-tRNA synthetase	-14.488	1.74691e-68	PA5051	argS
PA14_66760		hypothetical protein	-4.007	2.75864e-13	PA5052
Hypothetical proteins, unknown function
PA14_01330		hypothetical protein	-5.08868	8.48603e-15	PA0109		X
PA14_02520		hypothetical protein	-58.5449	2.88074e-114	PA0200		X
PA14_05640		hypothetical protein	-4.55027	5.41656e-14	PA0434		X
PA14_05820		hypothetical protein	-8.96785	1.19793e-05	PA0446
PA14_07430		hypothetical protein	-11.6743	8.60358e-67	PA0572		X
PA14_10360		hypothetical protein	-22.4113	7.10767e-104	PA4141		X
PA14_10370		hypothetical protein	-17.2027	8.54568e-46	PA4140		X
PA14_10380		hypothetical protein	-13.8462	3.94547e-07	PA4139		X
PA14_13720		hypothetical protein	-15.4231	3.57744e-21	PA3880
PA14_14430		hypothetical protein	-5.04565	1.05191e-16	PA3835
PA14_15050		hypothetical protein	-5.50454	2.40664e-08	PA3791
PA14_15080		hypothetical protein	-4.64072	6.27217e-24	PA3789		X
PA14_15120		hypothetical protein	-4.0237	2.61867e-14	PA3785		X
PA14_16620		hypothetical protein	-4.61977	1.44848e-16	PA3693
PA14_17570		hypothetical protein	-4.70289	2.61428e-29	PA3614		X
PA14_17580		hypothetical protein	-9.01945	2.5511e-11	PA3613
PA14_21220		hypothetical protein	-13.0586	2.33536e-70	PA3309
PA14_21260		hypothetical protein	-382.966	1.55669e-44	NA
PA14_21630		hypothetical protein	-7.78508	9.52325e-23	PA3278		X
PA14_28500		hypothetical protein	-81.1752	2.10704e-36	PA2753		X
PA14_28850		hypothetical protein	-4.18893	2.52414e-06	NA
PA14_33300		hypothetical protein	-4.32865	1.67303e-12	NA
PA14_33310		hypothetical protein	-4.19159	1.25717e-11	NA
PA14_33360		hypothetical protein	-27.7667	1.05535e-05	NA
PA14_34460		hypothetical protein	-29.199	1.16181e-70	PA2331
PA14_41970		hypothetical protein	-54.1614	5.73049e-103	PA1746		X
PA14_42860		hypothetical protein	-103.088	9.72348e-178	PA1673		X
PA14_43760		hypothetical protein	-5.43173	3.61256e-06	PA1604
PA14_48560		hypothetical protein	-12.3595	7.14129e-19	PA1218
PA14_49320		hypothetical protein	-4.62912	9.35714e-06	PA1167
PA14_49850		hypothetical protein	-11.0647	2.7047e-16	PA1123
PA14_51570		hypothetical protein	-4.9552	3.60817e-07	NA
PA14_54180		hypothetical protein	-8.18348	2.95679e-50	PA0781
PA14_55110		hypothetical protein	-15.0546	0.00154234	PA0713		X
PA14_56170		hypothetical protein	-5.14791	6.48627e-15	PA4323
PA14_56540		hypothetical protein	-80.8523	1.10761e-16	PA4348		X
PA14_56590		hypothetical protein	-72.8212	1.54465e-166	PA4352		X
PA14_56990		hypothetical protein	-5.0393	8.24772e-07	PA4384
PA14_59970		hypothetical protein	-5.55818	0.000176795	NA
PA14_60560		hypothetical protein	-13.6435	3.11459e-72	PA4577
PA14_61000		hypothetical protein	-47.3362	1.79922e-13	PA4610
PA14_65630		hypothetical protein	-7.01256	0.000388203	PA4965
PA14_66460		hypothetical protein	-189.151	2.67106e-192	PA5027
PA14_67540		hypothetical protein	-6.01924	6.41998e-31	PA5115
PA14_71380		hypothetical protein	-5.11679	1.39378e-25	PA5115
PA14_72260		hypothetical protein	-284.316	7.19276e-232	PA5475		X
PA14_72350		hypothetical protein	-5.64772	0.000148949	PA5480
a Gene numbers and functions are taken from the Pseudomonas genome database (Winsor et al., 2016)
b Operons in PA14, which are boxed, and gene homologs in PAO1 were taken from Wurtzel et al., 2012
c c-di-GMP regulated genes were taken from Lin Chua et al., 2017
